# Supplementary material for: Prediction of alcohol intake patterns with olfactory and gustatory brain connectivity networks
Source: Neuropsychopharmacology. 2025 Feb 17;50(7):1167–75. doi: 10.1038/s41386-025-02058-7 (PMC12089591; doi:10.1038/s41386-025-02058-7)
Supplement: Supplementary file 2 — IC-network spatial correlation of all 100 nodes. [file 41386_2025_2058_MOESM2_ESM.xlsx]

## Sheet: correlation_matrix
IC	network1-Visual1	network2-Visual2	network3-Somatomotor1	network4-Somatomotor2	network5-Dorsal attention1	network6- Dorsal attention2	network7-Ventral attention 1	network8-Ventral attention 2	network9-Limbic1	network10-Limbic2	network11-Frontoparietal 1 (Control network)	network12-Frontoparietal 2 (Control network)_	network13-Frontoparietal 3 (Control network)	network14-DMN1	network15-DMN 2	network16-DMN 3	network17-Temporal Parietal (DMN 4)
IC_1	0.311901	-0.000506378	-0.0221993	-0.00613444	-0.00814166	-0.0433248	-0.0339713	-0.0154123	-0.0249842	-0.0196819	-0.0210055	-0.0283996	-0.0347542	-0.0356991	-0.00368719	-0.0378971	-0.0371405
IC_2	-0.0626517	-0.0452992	-0.0718357	-0.0293715	-0.0422139	-0.0549728	-0.0586023	-0.0727235	-0.0405802	-0.0779834	0.000749491	-0.0744752	0.313021	-0.0608084	-0.0157428	0.264311	0.0185932
IC_3	0.500176	-0.03289	-0.0193232	-0.023959	0.0125208	-0.0552099	-0.0460888	-0.0354149	-0.0519971	-0.0409715	-0.023665	-0.0615877	-0.0499875	-0.0251353	-0.0391137	-0.0646553	-0.0492111
IC_4	0.0385206	0.559029	-0.0418561	-0.0683436	0.0272182	-0.062374	-0.053751	-0.0501916	0.0051849	0.00528904	0.0529462	-0.0671108	-0.106152	-0.0416811	-0.0424308	-0.0359977	-0.0729737
IC_5	-0.0763069	-0.0737684	-0.101515	-0.026912	-0.0303679	0.0585035	0.251428	0.138244	-0.00974794	0.00642335	-0.0130103	0.131031	-0.0384794	-0.0529243	-0.0371044	-0.0409433	-0.077656
IC_6	-0.0582823	-0.0294795	-0.0394084	-0.0349013	0.108902	-0.0421548	-0.0414899	-0.0589821	-0.0462563	-0.050594	0.0960906	0.00193846	0.0467566	-0.0649739	0.347299	0.098808	-0.0823816
IC_7	-0.0577559	-0.0346622	-0.00916469	-0.0674366	-0.107509	0.0192994	-0.0158734	0.169815	-0.0629325	-0.0615506	-0.0459586	0.247897	0.251996	-0.00509434	-0.0569227	-0.108956	-0.0968494
IC_8	0.253911	-0.040677	-0.0273277	-0.0210636	0.339783	-0.0634517	-0.0554033	-0.0219894	-0.0482376	-0.0404982	-0.00797698	-0.0558488	-0.052471	-0.0834268	-0.0464398	-0.0207504	-0.0903576
IC_9	-0.0746426	-0.0375123	-0.108879	-0.063198	-0.0513961	-0.0539701	0.0240235	-0.0741219	-0.0401729	-0.0167067	-0.0492492	-0.0298497	0.0760226	-0.041273	0.0274055	0.344063	0.0741771
IC_10	-0.0572372	-0.0139764	-0.0224501	-0.0581008	0.0166574	0.0418321	-0.0680533	-0.101723	-0.0975978	-0.0877427	0.184729	0.0163037	-0.136226	0.117461	0.0661592	0.298219	-0.0166402
IC_11	0.38015	0.123026	-0.0467518	-0.0231116	-0.0926137	-0.0155525	-0.0408576	-0.0502898	-0.0800968	-0.0709357	-0.0642168	0.00453157	-0.0280375	-0.00826556	-0.0304305	-0.0229696	-0.0371561
IC_12	-0.0635211	-0.0547242	-0.0503579	-0.0634673	-0.028511	-0.0390818	-0.074197	0.00349281	-0.082664	-0.0663619	-0.00236112	-0.0423832	0.20964	0.0241385	-0.0374048	0.023979	0.243741
IC_13	0.129757	0.138246	-0.0238035	-0.0143229	0.120749	-0.0199528	-0.0112143	-0.0440001	-0.0544777	-0.0557812	-0.0216548	-0.00385313	-0.0344021	-0.0258923	-0.0565728	-0.0667436	-0.0133452
IC_14	-0.0710958	-0.0521596	-0.000378725	-0.0384391	0.142428	-0.00290324	-0.10119	-0.0677367	-0.0348366	-0.0691624	0.0573483	0.387462	0.0141052	0.0197914	-0.026008	-0.0534147	-0.0847038
IC_15	-0.00998101	0.0384519	-0.0221819	-0.0174057	0.0178725	-0.0238381	-0.0196756	-0.00540833	-0.0633137	-0.0649315	0.561465	-0.0210833	-0.0534775	-0.0206038	-0.0210069	0.0140783	-0.0776361
IC_16	0.237346	0.257521	-0.054689	-0.0568554	-0.0392532	-0.0308903	-0.0239154	-0.0325742	-0.0271782	-0.0169748	0.00427436	-0.0450582	-0.0497932	-0.0213179	-0.0161013	-0.0458147	-0.0559108
IC_17	-0.133972	0.574085	-0.00176153	0.0609778	-0.0258	-0.00971922	-0.00630762	-0.0192756	-0.120677	-0.100086	0.00594184	-0.0399635	-0.013155	-0.0375662	0.0401276	-0.0935176	-0.0295552
IC_18	-0.0834244	-0.0408747	-0.0781893	-0.04099	0.36931	0.0862258	-0.0346702	-0.0731534	-0.0506991	-0.0256329	0.122801	0.0943993	-0.073575	-0.0585282	0.0122446	-0.0619476	-0.00481241
IC_19	0.177453	0.281019	-0.0317632	-0.0255847	-0.0137548	-0.0401881	-0.0426521	-0.0397066	-0.0185656	-0.032613	-0.00732532	-0.046326	-0.0483873	-0.0309854	-0.0338892	-0.0319468	-0.0447679
IC_20	0.0738702	0.0428338	-0.0784393	-0.088466	0.33943	-0.0638314	-0.0034687	-0.0565373	0.00157963	0.00114096	0.0341991	-0.0721092	-0.0639314	-0.0255173	0.21734	-0.0742688	-0.0695641
IC_21	-0.0397054	-0.0351506	0.0193572	0.485972	-0.0202861	-0.00265477	-0.0559443	-0.042428	-0.0394302	-0.0342302	-0.0152968	-0.0330887	-0.0416608	-0.0229029	-0.0265026	-0.0435116	-0.0531576
IC_22	-0.0349786	-0.043953	-0.0649074	-0.0379463	-0.0498647	-0.0695653	-0.0709146	0.0675538	-0.01214	0.00550132	-0.013158	-0.0907275	-0.0705202	-0.157709	-0.0390411	0.0466099	0.475553
IC_23	0.0029485	-0.0420322	-0.066361	-0.0757806	0.35498	0.235382	-0.0266551	-0.0610115	-0.0592704	-0.0724944	-0.120051	0.163344	-0.0826451	-0.0522605	-0.00593996	-0.0558016	-0.0801132
IC_24	-0.0691111	-0.057064	-0.0929034	-0.0360856	0.125007	-0.0688064	-0.0431941	-0.0798011	-0.00684029	-0.00821405	0.00368477	0.219591	0.186538	-0.0420036	-0.0189234	0.0347613	-0.0753831
IC_25	0.323127	-0.0161497	-0.0350849	-0.0402369	-0.0476284	-0.0181827	-0.020495	-0.0241561	-0.0134342	-0.0144197	-0.013322	-0.0196203	-0.0299068	-0.0170299	-0.0187961	-0.0177733	-0.0376363
IC_26	-0.0147448	-0.0650326	-0.0974211	-0.0728531	-0.0323878	-0.00399413	0.0404589	0.514903	-0.0592208	-0.119701	0.048834	-0.0459633	0.101068	-0.0603391	-0.047639	0.0148515	-0.121533
IC_27	-0.0820945	-0.0411767	0.176741	0.0761492	-0.0363836	0.206291	0.330904	-0.00515133	-0.0673968	-0.067342	0.0139047	-0.115425	-0.0973115	-0.0577985	-0.0434114	-0.0892253	-0.090054
IC_28	0.410725	0.0354439	-0.00428366	-0.01526	-0.00917412	-0.039939	-0.0527454	-0.0287374	-0.0324728	-0.0123005	0.0104376	-0.0661374	-0.0703186	-0.042189	0.00384148	-0.0745078	-0.0587336
IC_29	-0.0903683	-0.0816103	-0.0777868	-0.0626308	-0.0730682	-0.0997694	-0.0871618	-0.0984448	0.205334	0.0122814	-0.0930479	-0.071289	-0.0970621	0.31867	-0.012284	-0.0458865	0.450131
IC_30	0.229956	-0.0444767	-0.0283774	-0.0606408	0.236638	-0.0015702	-0.0604924	-0.0586526	0.0140151	-0.0277133	-0.0248642	-0.0723398	-0.0410934	0.068556	-0.0101157	-0.0665928	-0.0650346
IC_31	-0.115029	-0.0398279	-0.0984623	-0.0913718	-0.0184577	-0.017335	0.0839419	0.164864	0.00575374	-0.022992	-0.0132934	0.00557683	-0.0013144	0.284374	-0.0257361	-0.0234248	0.00280318
IC_32	0.344593	-0.0115864	-0.035258	-0.0410507	-0.0437841	-0.0163406	-0.0221268	-0.0282042	-0.0242091	-0.017718	-0.00526005	-0.0277709	-0.0345183	-0.0128162	-0.0181448	-0.0299034	-0.0350494
IC_33	-0.0515436	-0.0384835	-0.0364153	-0.021163	-0.0752025	-0.0326003	-0.0819968	0.0124436	-0.0599114	0.00647865	-0.0483192	0.103425	0.334071	-0.0648948	-0.0541539	-0.0788137	0.0905012
IC_34	-0.110818	-0.0313162	0.0368803	-0.132485	0.24204	0.452049	-0.110781	-0.0312969	-0.0291108	-0.00389039	0.0213087	-0.0358971	-0.0207662	-0.023214	-0.0348718	-0.0683604	-0.0608215
IC_35	-0.0700547	-0.0323826	-0.0682001	0.181938	-0.092934	0.279445	0.221364	-0.0408016	-0.040098	-0.0424682	-0.0369456	-0.0226776	-0.0801673	-0.0192051	-0.0136559	-0.0535951	-0.0448095
IC_36	-0.0984472	-0.0689487	-0.0266475	-0.0326419	-0.087305	-0.0952061	-0.0579516	0.0640507	-0.0308618	0.0856593	-0.0690568	-0.0874165	-0.126791	-0.0717995	0.00479218	0.540223	0.0527721
IC_37	-0.0528015	-0.0383268	-0.021527	-0.00366822	-0.0563016	-0.000436075	0.0329037	0.0525097	-0.085618	-0.0890148	-0.0263368	0.0483248	-0.0417782	0.209393	-0.0319737	-0.106663	0.200657
IC_38	-0.0966356	-0.0943777	0.258087	0.134914	-0.0774625	-0.0751136	0.265455	-0.0126057	-0.0496002	-0.0402538	-0.0817915	-0.00794049	-0.0314285	-0.0514389	-0.0276716	-0.0356893	-0.0420457
IC_39	0.280262	-0.0545537	-0.0156343	-0.0230167	-0.0402765	0.0089243	-0.0122285	-0.0246239	-0.0386636	-0.0330586	0.00246459	-0.0154504	-0.0206293	-0.0022954	-0.0143572	-0.0197489	-0.0289282
IC_40	-0.00131638	-0.0484394	-0.0381132	-0.0503371	-0.0293746	-0.0049496	-0.0516939	0.039542	-0.0837724	-0.0452132	-0.0557371	0.288561	0.147332	-0.0825327	-0.0227651	-0.112492	0.0624877
IC_41	-0.0453091	-0.0496018	0.497751	0.023554	-0.0406041	0.0741481	-0.0820067	-0.0439214	-0.0396536	-0.02837	-0.027411	-0.032132	-0.0578473	-0.0416249	-0.030618	-0.0463147	-0.064016
IC_42	-0.0114553	-0.0230299	-0.0674745	-0.0315632	-0.177984	-0.0318942	-0.0295449	-0.0538756	0.112239	0.0732778	-0.0648281	-0.0658024	-0.0666291	-0.00603047	0.0059507	0.0493107	0.326335
IC_43	-0.0652214	-0.0344788	0.47544	0.0195531	-0.0454557	0.0798686	-0.0767345	-0.0390872	-0.00553472	0.00345917	-0.0306612	-0.0661873	-0.0599363	-0.0383102	-0.0167677	-0.0469634	-0.0639202
IC_44	-0.118836	-0.0641171	-0.0867628	-0.108473	-0.00492658	-0.0443994	-0.069523	-0.0634485	0.0165776	-0.012946	-0.0898627	0.181753	0.0605969	0.0574214	0.0552702	0.0581169	0.189738
IC_45	-0.0777059	-0.0568797	-0.080492	0.476162	-0.0703351	-0.0643969	0.0288679	-0.0673978	-0.0458932	-0.055376	-0.0165508	-0.0516946	-0.0476895	0.386397	-0.0422904	-0.0421835	-0.0679178
IC_46	0.0128355	-0.0324979	-0.107801	-0.0682299	-0.137349	-0.0847622	-0.0541779	-0.0307767	0.129831	0.146411	-0.0112609	-0.0494424	0.124851	-0.0865881	0.0265819	0.105943	0.0948949
IC_47	-0.0668443	-0.0222593	0.602283	-0.0306388	-0.0619154	-0.0220438	-0.0870452	-0.0462189	-0.000702704	-0.00257279	-0.0293694	-0.0406669	-0.0693722	-0.0360277	-0.0202877	-0.0376315	-0.0587896
IC_48	-0.12787	-0.0820066	-0.0901992	-0.0752215	-0.0528648	-0.0783066	-0.0902759	0.0609409	-0.019546	0.108781	-0.0187029	-0.029049	0.488159	0.0542694	-0.039426	0.0263965	-0.0447802
IC_49	0.141173	0.0314346	0.00527726	0.0392809	0.135211	0.0859301	0.0112918	0.0297288	-0.261455	-0.173432	-0.028743	0.0807482	0.0116804	0.0701735	-0.0535481	-0.107761	-0.0820038
IC_50	-0.0162587	-0.0303052	0.00846673	-0.0298347	0.0729	-0.100386	-0.0250133	0.0630891	-0.136726	-0.0817032	0.0057342	-0.0282991	0.149605	-0.0665906	0.0247202	-0.0497117	0.156093
IC_51	-0.0636377	-0.0479951	-0.0737649	-0.0651437	0.0261757	-0.112891	-0.0332576	0.0729611	-0.0730143	-0.0330342	0.0213184	0.0528864	0.164528	-0.0457266	0.0374134	0.124894	0.00905831
IC_52	0.0191895	-0.0485492	-0.0699339	0.0432593	0.0785449	0.0656215	-0.055487	-0.0267524	-0.041287	-0.0906479	-0.0146081	0.0234118	0.200837	-0.0499275	-0.0426825	-0.0692275	0.0105905
IC_53	0.124428	-0.00368696	-0.0294693	-0.0771125	0.0570177	-0.0168044	-0.0628689	-0.0810248	0.00709729	0.00681482	0.0460444	-0.0417155	0.0285579	0.0123423	-0.018293	0.0028289	0.03087
IC_54	-0.0436116	-0.025801	-0.0479756	-0.0684397	-0.171717	-0.127918	-0.0169741	0.0137703	0.179014	0.147465	0.00601165	-0.052601	0.0365937	-0.06768	0.0340411	0.150146	0.0653476
IC_55	-0.0493098	0.00630484	-0.0918702	-0.0194704	-0.0499207	-0.0367098	-0.0597954	0.0707378	0.0809048	0.0801706	-0.068286	0.0972735	0.0655971	-0.0459757	0.00629135	0.0174123	-0.0102328
IC_56	0.0120413	-0.0180235	0.0139358	-0.010573	-0.0105322	-0.0184233	-0.0738691	0.0116389	-0.0971374	-0.0890053	0.000654012	0.00188511	-0.0704922	0.255588	-0.0465277	0.0514266	0.0829662
IC_57	-0.0191195	0.0336644	-0.132384	0.0288458	0.0983399	-0.0689425	0.0114653	0.0558759	0.0432601	0.0549372	0.0025495	0.15002	-0.0441279	-0.11728	0.0243617	-0.101302	-0.000801658
IC_58	0.00891678	0.0607349	0.0147706	-0.0106724	-0.0464919	-0.00673625	0.100849	0.308783	0.0200532	0.00875609	-0.0486833	-0.10754	-0.0570154	-0.0553659	0.00422374	-0.15262	-0.0264955
IC_59	-0.0774978	0.0267484	-0.0996634	-0.0185725	-0.0931372	-0.106079	-0.00751503	0.128167	0.149808	0.0731415	0.0415986	-0.0410623	0.0579388	-0.0374192	0.0234774	0.0599108	-0.0253395
IC_60	-0.0195956	-0.0297861	0.0470459	0.0235384	0.109726	0.0732246	-0.0228252	-0.075332	0.0671794	-0.257559	-0.0148072	0.0643733	0.0307779	0.0307493	0.0859505	-0.0251027	-0.0790619
IC_61	-0.0468987	0.00190832	-0.0497709	-0.0495327	-0.076413	-0.0791056	-0.0226365	0.0227655	0.0815373	0.0107198	0.0893989	-0.0147518	0.017919	-0.0474385	0.00225663	0.149707	0.0206308
IC_62	-0.0976994	0.0243563	0.0316579	-0.00639323	0.0561382	0.0883951	-0.0153095	0.0116856	0.0725811	0.00696148	-0.0561073	0.0568805	-0.0606358	0.0249712	-0.0234702	-0.0172527	-0.0690596
IC_63	0.0134439	-0.0554886	0.0117241	0.0157541	0.12742	0.0572634	0.0659735	0.0971051	-0.238939	-0.243932	0.0184249	0.0393515	-0.0355541	0.173356	-0.053611	-0.0853415	0.0489432
IC_64	0.070321	-0.00664313	0.00839986	0.0074542	0.096283	0.131384	0.00770307	-0.0633585	-0.144106	-0.181387	0.0434072	0.0600214	0.00658448	-0.0321987	-0.0123109	0.0115737	-0.0515644
IC_65	0.0230888	-0.0146324	0.0500254	0.0232975	0.130975	-0.0102831	0.0840332	0.109885	-0.202235	-0.24151	0.119746	0.0431165	-0.179987	0.131597	-0.0334024	-0.0695692	0.0393662
IC_66	-0.0553506	-0.0247544	0.031558	-0.04021	-0.0563689	-0.0347714	-0.0195319	0.00291063	0.0096502	0.00391918	-0.0910137	0.166587	0.0581086	0.19173	-0.0464317	-0.0139208	-0.0733206
IC_67	0.108846	0.0753092	0.00146595	0.0370787	-0.0205866	0.0660422	-0.0444179	-0.074806	-0.104876	-0.140833	-0.00580346	-0.00145247	0.116085	-0.143718	-0.0223612	0.0786145	-0.0396098
IC_68	0.079988	-0.0336753	-0.0778337	0.0804343	-0.0828794	0.0714062	0.0819348	0.11846	-0.0237399	-0.0262956	-0.0344721	-0.0883145	-0.0404002	-0.0655136	0.00852774	-0.0251688	0.0257568
IC_69	0.053572	0.06794	0.0243073	-0.0210221	0.0769321	-0.0324862	0.0346915	0.0714937	-0.225906	-0.196846	0.046472	0.0487997	-0.0885469	0.146592	-0.00813903	-0.000131083	-0.0116407
IC_70	0.0346386	0.027553	0.054887	0.0150227	-0.04938	-0.0944648	0.0570637	0.0829627	0.110905	0.0217785	-0.0602231	-0.0865498	-0.149935	0.0495513	0.0647557	-0.016546	-0.0195605
IC_71	0.13897	0.0940623	-0.0658402	-0.00794239	0.0808051	-0.0355309	-0.076864	0.0122911	-0.1092	-0.15464	0.00896151	0.0145644	-0.0156796	-0.00824764	0.00987266	0.0478791	0.00235779
IC_72	-0.0248745	0.029923	0.0157933	0.0429702	-0.0196938	0.0670199	0.105013	-0.0302681	0.0368997	0.0388725	0.0112613	-0.00194981	-0.0891534	-0.0511217	-0.0364256	-0.025082	-0.0490028
IC_73	0.0368289	-0.00564413	0.00632062	0.0574861	0.0981063	0.0576577	-0.0129048	-0.0195896	-0.177584	-0.216224	0.0192963	0.044215	0.0146287	0.0320895	-0.0480084	0.020148	0.0120402
IC_74	-0.106339	0.0419707	-0.0496125	-0.0295426	-0.127985	-0.11123	0.0486538	0.0873979	0.205924	0.12847	0.0184769	-0.0576879	-0.0855247	-0.021709	0.0272746	0.075862	0.0258765
IC_75	-0.048803	0.0829382	0.00727663	0.0360311	-0.0755154	-0.0168283	0.0521989	0.00641926	0.0565661	0.0258884	-0.0110966	-0.107774	-0.100271	0.1201	0.0165198	0.0562188	-0.0321159
IC_76	0.10018	-0.0267552	-0.107468	0.0228668	0.0116181	0.00642391	-0.0659702	-0.0560258	0.0397222	0.0237669	-0.0481946	-0.0393057	0.117802	-0.168775	-0.0011491	0.0933185	0.00576548
IC_77	0.0321818	0.0248023	0.0247914	0.193428	-0.0544439	0.0149782	0.0393438	-0.0096877	0.0318391	-0.00138512	-0.0271338	-0.0841742	-0.0947362	-0.0178642	-0.0116375	-0.0348737	-0.0221858
IC_78	-0.05356	0.068337	-0.084197	0.0368195	-0.0452422	-0.00144204	0.133407	-0.0302797	0.0611655	0.0487185	-0.0532893	-0.0999522	-0.0412832	0.0354673	0.0449015	0.0154688	0.00730319
IC_79	0.139933	0.0395019	-0.0170679	0.0551794	-0.000367947	0.0378803	-0.0984329	-0.0814527	-0.00665331	-0.0456199	-0.0382493	-0.0322423	-0.0266568	-0.179268	-0.01252	0.112031	0.0367639
IC_80	0.188048	0.026284	-0.214517	0.0271752	0.0845563	-0.0300898	-0.026389	-0.040883	-0.0277462	-0.0601424	-0.0762482	0.0169795	0.0628493	-0.0512423	0.0166985	0.0460958	-0.0239543
IC_81	0.0993656	0.0492554	-0.0280784	0.114693	0.129779	0.041694	0.0127216	-0.038937	-0.211765	-0.205239	0.00241862	0.0111265	0.0456983	0.00412622	-0.0714908	-0.015381	-0.0388029
IC_82	0.0868721	0.0306197	-0.00102722	0.020402	0.0647123	0.12743	0.0666419	-0.0696831	-0.143273	-0.143479	0.0130779	0.0767851	-0.0541898	0.0374832	-0.0109637	-0.0315668	-0.0845515
IC_83	-0.0501718	0.0268893	-0.0901186	-0.0391044	-0.102538	-0.118875	-0.011328	0.161226	0.207818	0.179173	-0.0236961	-0.0625171	-0.0725753	-0.0699061	0.0664752	0.0154187	0.049275
IC_84	0.121363	0.0791268	-0.0252089	0.0805347	0.0712271	-0.102564	0.00638898	-0.0206589	-0.158071	-0.192643	0.152066	-0.0275473	0.0291022	0.0454377	0.013465	-0.0969111	0.0287028
IC_85	-0.0083537	0.0336386	0.0501217	0.0249346	0.0181763	0.0562191	-0.0538738	0.0171117	-0.133549	-0.113976	-0.00461871	0.0467698	0.0462776	0.0555937	-0.101903	-0.0113105	0.0101874
IC_86	0.068811	0.0225952	-0.18316	-0.0190287	0.132922	-0.0279029	-0.0181893	-0.0108569	-0.00378992	-0.043705	0.00545124	0.0551596	-0.0574777	0.0347694	-0.00274415	0.130773	-0.0864128
IC_87	0.0768966	0.108875	-0.0929868	-0.040698	0.0220709	0.104351	0.102947	0.0660293	-0.157287	-0.2	-0.0102596	-0.0414753	0.0230209	0.0442699	-0.0642176	-0.0259947	0.0116293
IC_88	0.0265346	-0.0352616	0.0215883	0.103557	0.0108808	0.037229	0.0614243	0.00833129	0.0814368	0.0124222	-0.0101383	-0.0233454	-0.0993506	-0.0142806	-0.0258804	-0.0586576	-0.0722924
IC_89	0.0634186	0.0141701	-0.0898693	0.0964997	0.115107	-0.0773147	0.0894854	-0.0117263	-0.0396472	-0.0478073	-0.08463	-0.121038	0.0215219	-0.0434207	0.0261537	-0.0566685	0.0776673
IC_90	-0.00494281	-0.0179683	-0.0815033	0.0469469	-0.100883	0.0075733	0.081658	0.00464567	0.243158	0.172603	0.00518028	-0.0680304	-0.111081	-0.0762962	0.085909	-0.0475856	-0.0259468
IC_91	0.0299996	0.0269098	0.0755822	-0.00670408	-0.00769548	0.0746764	-0.0162216	0.0579105	-0.0838995	-0.222398	-0.0197342	0.0240772	-0.0175724	0.0349428	-0.0183218	-0.0258066	0.0293162
IC_92	0.00734225	0.0353159	-0.0233288	0.108709	-0.118238	0.0385067	-0.0344299	-0.0163242	0.0318985	0.00374079	-0.0312428	-0.0261062	-0.0238529	0.0160662	-0.00923706	0.0794991	-0.0387009
IC_93	-0.0653269	-0.0358737	-0.0277767	-0.00336038	-0.0536022	0.0817836	-0.0408615	-0.0599037	0.14879	0.105627	-0.0583435	0.0531758	-0.0796278	-0.0297236	0.0180029	0.0920699	-0.017359
IC_94	-0.0423123	0.0559541	0.0898791	-0.0171435	-0.0722427	0.00119928	-0.0276578	0.127226	0.00385711	-0.171352	0.0366278	-0.0183278	-0.0870366	0.0171576	0.0616795	0.0111544	0.0449388
IC_95	0.0554362	0.00762609	0.138358	0.0804736	0.046801	-0.0094291	-0.0168208	0.0224039	-0.121842	-0.20887	0.0214339	-0.0292574	-0.010913	0.0105083	0.0511762	-0.11839	0.0495856
IC_96	0.101355	-0.0243389	0.0659667	0.096852	0.179488	-0.0844378	-0.0649486	-0.0261279	-0.124092	-0.126548	-0.0163757	0.0308579	-0.0657837	0.108425	-0.018806	-0.0463272	-0.0234746
IC_97	0.0758679	0.00156573	-0.0109449	0.101948	0.166148	-0.0368059	-0.00648641	0.0382043	-0.179986	-0.206754	0.0212041	0.0505756	-0.0588787	0.126698	-0.0106193	-0.0637552	-0.0291175
IC_98	-0.0598654	-0.0235906	0.0824527	0.00999234	-0.0343161	0.127218	0.0271825	0.0541833	-0.125749	-0.190834	0.172823	0.0160298	-0.0678906	0.0725908	-0.00404477	0.0339428	-0.0349534
IC_99	0.111803	0.0119278	0.0242347	0.0954616	0.0881854	0.0519025	-0.0715871	0.0316438	-0.190041	-0.232388	-0.00284312	0.0557049	0.0500616	-0.0235634	-0.0426668	-0.041356	-0.0207081
IC_100	0.111928	0.0283718	-0.0960458	0.0866275	0.13647	0.0602774	0.0189664	0.0123422	-0.206722	-0.224864	-0.00699652	0.0775332	0.0393536	-0.00112691	-0.0614934	-0.0454871	-0.0285359
